# Supplementary material for: Efficient Removal of Phenol Red Dye from Polluted Water Using Sustainable Low-Cost Sewage Sludge Activated Carbon: Adsorption and Reusability Studies
Source: Molecules. 2024 Dec 12;29(24):5865. doi: 10.3390/molecules29245865 (PMC11677155; doi:10.3390/molecules29245865)
Supplement: Supplementary file 1 [file molecules-29-05865-s001.zip]

Archive with 1 entries (1 files):
- molecules-3307763-supplementary.pdf
